# Supplementary material for: Identifying Yalom’s group therapeutic factors in anonymous mental health discussions on Reddit: a mixed-methods analysis using large language models, topic modeling and human supervision
Source: Front Psychiatry. 2025 Jun 9;16:1503427. doi: 10.3389/fpsyt.2025.1503427 (PMC12183517; doi:10.3389/fpsyt.2025.1503427)
Supplement: Supplementary file 1 [file DataSheet1.zip]

Archive with 7 entries (7 files):
- Appendix B.docx
- Appendix C.docx
- Appendix D.docx
- Appendix E.docx
- Appendix F.pdf
- Appendix G_updated_ii.pdf
- Appendix A.docx
